# Supplementary material for: ChIPBase v3.0: the encyclopedia of transcriptional regulations of non-coding RNAs and protein-coding genes
Source: Nucleic Acids Res. 2022 Nov 18;51(D1):D46–56. doi: 10.1093/nar/gkac1067 (PMC9825553; doi:10.1093/nar/gkac1067)
Supplement: gkac1067_Supplemental_File [file gkac1067_supplemental_file.xlsx]

## Sheet: license
Data used	Data source	license	License	Link for more license details
ChIP-seq peak data (Factor and Histone)	CistromeDB	1. You agree NOT to make the CistromeDB (or any part thereof, modified or not) available to anyone outside your research group. "Make available" includes leaving the data where it may be accessible to outside individuals without your direct knowledge (e.g. on a computer to which people outside your group have login privileges), as well as directly providing it to someone. 2. You agree NOT to buil…	Users may download the content of the CistromeDB free of charge under the following conditions, as described in CistromeDB: 1.You agree NOT to make the CistromeDB (or any part thereof, modified or not) available to anyone outside your research group. "Make available" includes leaving the data where it may be accessible to outside individuals without your direct knowledge (e.g. on a computer to wh…	http://cistrome.org/db/#/bdown
ChIP-seq peak data (Non redundant)	ReMap2022	CC BY-NC 4.0	The ReMap catalogues (2022, 2020, 2018, 2015) are under CC BY-NC 4.0 international license, as described in ReMap. The CC BY-NC 4.0 license correspond to the following terms: Attribution — You must give appropriate credit, provide a link to the license, and indicate if changes were made. You may do so in any reasonable manner, but not in any way that suggests the licensor endorses you or your use…	https://creativecommons.org/licenses/by-nc/4.0/
ChIP-seq peak data ( tested for repeatability) and RNA-seq data	ENCODE	External data users may freely download, analyze and publish results based on any ENCODE data without restrictions.	External data users may freely download, analyze and publish results based on any ENCODE data without restrictions. This applies to all datasets, regardless of type or size, and includes no grace period for ENCODE data producers, either as individual members or as part of the Consortium. Researchers using unpublished ENCODE data are encouraged to contact the data producers to discuss possible coo…	https://www.encodeproject.org/help/citing-encode/
RNA-seq data	TGCA		TCGA requests that authors who use any data from TCGA (including clinical, molecular, and imaging data) acknowledge the TCGA Research Network in the acknowledgements section of their work, as described in Citing TCGA: 1.Citation of original TCGA marker papers producing the data utilized is optional. 2.Authors are encouraged to recognize the contribution of the appropriate specimen donors and rese…	https://www.cancer.gov/about-nci/organization/ccg/research/structural-genomics/tcga/using-tcga/citing-tcga
RNA-seq data	GTEx	The data used for the analyses described in this manuscript were obtained from: [insert, where appropriate] the GTEx Portal on MM/DD/YY and/or dbGaP accession number phs000424.vN.pN on MM/DD/YYYY.	Downloading data from the GTEx Portal servers indicates your acceptance of the following Terms and Conditions: No charges, usage fees or royalties are paid to the GTEx Portal for this data, as described in GTEx: 1.Users of the data agree to: acknowledge the GTEx Portal as the source of the data by including the phrase "The data used for the analyses described in this manuscript were obtained from…	https://www.gtexportal.org/home/license
RNA-seq data	CCLE	The information and materials ("Data") made available on this web site including the database of genomic profiles, mutations, genetic and pharmacologic screening data (referred to collectively herein as the "Database") are made available to you (and your employing entity, where the download or use is within the scope of your employment by such entity- collectively "You").	CCLE data are available for use without restrictions. Details are described in CCLE.	https://sites.broadinstitute.org/ccle/
RNA-seq data and SNV data	ICGC	You are granted a non-exclusive, non-transferable, non-sub-licensable, revocable, limited license to display on your computer, print and download and use the Content of this Site for informational purposes only and solely for your own personal or internal company use.	You are granted a non-exclusive, non-transferable, non-sub-licensable, revocable, limited license to display on your computer, print and download and use the Content of this Site for informational purposes only and solely for your own personal or internal company use. You may not modify any Content that you use. You must include with any display or copy of the Content its copyright notice (that i…	https://www.icgc-argo.org/page/1/terms-and-conditions
SNP and SNV data	COSMIC	https://cancer.sanger.ac.uk/license/COSMIC_Non_Commercial_Use_Terms_October2021.pdf	Licence fees have been introduced for the commercial use of COSMIC. This ensures the continued growth and maintenance of the resource for academics and industry alike. We only apply fees to the commercial sector and COSMIC data remains completely free for non-commercial use, as described in COSMIC "Licensing" and "Terms & Conditions". Unauthorised use: In general terms, users are expected to use …	https://cancer.sanger.ac.uk/cosmic/license
SNP data	NHGRI-EBI Catalog	The NHGRI-EBI GWAS Catalog and all its contents are available under the general Terms of Use for EMBL-EBI Services.	The NHGRI-EBI GWAS Catalog and all its contents are available under the general Terms of Use for EMBL-EBI Services, as described in GWAS Catalog.	https://www.ebi.ac.uk/about/terms-of-use
annotation data	Ensembl		Ensembl data are available for use without restrictions. Details are described in Ensembl. Citing Ensembl: If you've used Ensembl in your work, please cite the most recent overview article and the Ensembl release you retrieved your data from (currently 107). References for the specific genome assembly can be found on the More information and statistics page for a species (eg human). For more spec…	http://asia.ensembl.org/info/about/publications.html
annotation data	GENCODE		GENCODE data are available for use without restrictions. Details are described in GENCODE.	https://www.gencodegenes.org/
annotation data	NCBI RefSeq		NCBI RefSeq data are available for use without restrictions. Details are described in NCBI RefSeq.	https://www.ncbi.nlm.nih.gov/refseq/
